# Supplementary material for: Minimally invasive 1 mm skin biopsies capture site-specific transcriptomic heterogeneity in vitiligo
Source: Front Immunol. 2026 May 14;17:1829996. doi: 10.3389/fimmu.2026.1829996 (PMC13216050; doi:10.3389/fimmu.2026.1829996)
Supplement: Supplementary file 1 [file DataSheet1.zip]

Archive with 1 entries (1 files):
- Supplementary_Figure S1_S3.docx
